# Supplementary material for: Clean vs dirty labels: Transparency and authenticity of the labels of Ceylon cinnamon
Source: PLoS One. 2021 Nov 23;16(11):e0260474. doi: 10.1371/journal.pone.0260474 (PMC8610277; doi:10.1371/journal.pone.0260474)
Supplement: S1 Dataset — (XLSX) [file pone.0260474.s001.xlsx]

## Sheet: Coumarin in cinnamon samples
	Coumarin in cinnamon samples
	Cinnamon Sample	No.	mg coumarin/g DW sample	average
	Sri Lanka (Uragaha)	1	0.00420819	0.00297144
		2	0.00184431
		3	0.00286182
	SriLanka (Meetiyagoda)	1	0.0238021	0.0228232
		2	0.0187278
		3	0.0259396
	SriLanka (Ahugalla)	1	0.00322111	0.00456078
		2	0.00530297
		3	0.00515826
	GABAN Stick (Sri Lanka)	1	0.00531718	0.00573786
		2	0.0072
		3	0.00469638
	GABAN Powder (Malaysia)	1	0.8225	0.966849
		2	0.628667
		3	0.805652
		4	0.505429
		5	2.072
	Hachi Powder (Vietnam)	1	1.673	2.23101
		2	2.95556
		3	2.177
		4	2.1725
		5	2.177

## Sheet: calc. data
Cinnamon Sample	Duplication No.	添加4MUm	処理後4MUm	ロス率	検出濃度	抽出液濃度ppm	➜mg/ml	mg/5ml	mg/10ml	サンプル量mg	mgクマリン/mg	mgクマリン/g	average
GABANstick	1	100	13.541	7.38498	0.072	0.531718	0.000531718	0.00265859	0.00531718	500	5.31718e-06	0.00531718	0.00573786
	2	100	12.5	8	0.09	0.72	0.00072	0.0036	0.0072	500	7.2e-06	0.0072
	3	100	12.137	8.23927	0.057	0.469638	0.000469638	0.00234819	0.00469638	500	4.69638e-06	0.00469638
SriLanka (Uragaha)	1	100	13.545	7.3828	0.057	0.420819	0.000420819	0.0021041	0.00420819	1000	4.20819e-06	0.00420819	0.00297144
	2	100	13.013	7.68462	0.024	0.184431	0.000184431	0.000922155	0.00184431	1000	1.84431e-06	0.00184431
	3	100	12.23	8.17661	0.035	0.286182	0.000286182	0.00143091	0.00286182	1000	2.86182e-06	0.00286182
SriLanka (Meetiyagoda)	1	100	12.898	7.75314	0.307	2.38021	0.00238021	0.0119011	0.0238021	1000	2.38021e-05	0.0238021	0.0228232
	2	100	12.922	7.73874	0.242	1.87278	0.00187278	0.00936388	0.0187278	1000	1.87278e-05	0.0187278
	3	100	11.681	8.56091	0.303	2.59396	0.00259396	0.0129698	0.0259396	1000	2.59396e-05	0.0259396
SriLanka (Ahugalla)	1	100	13.039	7.6693	0.042	0.322111	0.000322111	0.00161055	0.00322111	1000	3.22111e-06	0.00322111	0.00456078
	2	100	12.823	7.79849	0.068	0.530297	0.000530297	0.00265149	0.00530297	1000	5.30297e-06	0.00530297
	3	100	12.795	7.81555	0.066	0.515826	0.000515826	0.00257913	0.00515826	1000	5.15826e-06	0.00515826
GABAN Powder (Malaysia)	1	1	0.02	50	1.645	82.25	0.08225	0.41125	0.8225	500	0.0008225	0.8225	0.966849
	2	1	0.03	33.3333	1.886	62.8667	0.0628667	0.314333	0.628667	500	0.000628667	0.628667
	3	1	0.023	43.4783	1.853	80.5652	0.0805652	0.402826	0.805652	500	0.000805652	0.805652
	4	1	0.035	28.5714	1.769	50.5429	0.0505429	0.252714	0.505429	500	0.000505429	0.505429
	5	1	0.01	100	2.072	207.2	0.2072	1.036	2.072	500	0.002072	2.072
Hachi Powder (Vietnam)	1	1	0.03	33.3333	5.019	167.3	0.1673	0.8365	1.673	500	0.001673	1.673	2.23101
	2	1	0.018	55.5556	5.32	295.556	0.295556	1.47778	2.95556	500	0.00295556	2.95556
	3	1	0.02	50	4.354	217.7	0.2177	1.0885	2.177	500	0.002177	2.177
	4	1	0.02	50	4.345	217.25	0.21725	1.08625	2.1725	500	0.0021725	2.1725
	5	1	0.02	50	4.354	217.7	0.2177	1.0885	2.177	500	0.002177	2.177
