# Supplementary material for: Clean vs dirty labels: Transparency and authenticity of the labels of Ceylon cinnamon
Source: PLoS One. 2021 Nov 23;16(11):e0260474. doi: 10.1371/journal.pone.0260474 (PMC8610277; doi:10.1371/journal.pone.0260474)
Supplement: S2 Dataset — (XLSX) [file pone.0260474.s002.xlsx]

## Sheet: Data
Dataset. Cinnamon label claims in deferent markets
Cinnamon Quils
No	Product Category	Brand Name	Product Name	Platform	Country	Product of origin (SL)	Pure Ceylon Cinnamon Logo	Health Benefits	Nutrient Profile	Standards & Certifications	Names of certifications	% of Coumarin content in the product	Mentioned as Ceylon Cinnamon	Mentioned as Cassia Cinnamon	Methodology of usage	Ingredients	Botanical name
1	Cinnamon Quills	1.Mc Cormic	1.Stick Cinnamon	mccormick.com	USA	No	No	No	No	Yes	Kosher, Non GMO	No	No	No	Yes	Yes	No
		2.Ceylon organics	2.Organic Ceylon Cinnamon	amazon.com	USA	Yes	No	No	N0	Yes	USDA organic, GMO free,Non EU Agriculture	No	Yes	No	No	Yes	No
		3FUDCO	3.Cinnamon Quills	asiandukan.co.uk	USA	No	No	No	No	No	No	No	No	No	No	Yes	No
		4.Viva Doria	4.Ceylon Cinnamon Sticks	ebay.com	USA	Yes	No	No	No	No	No	No	Yes	No	No	Yes	Yes
		5.NATCO	5.Cinnamon Sticks	asiandukan.co.uk	USA	No	No	No	No	No	No	No	No	No	No	Yes	No
		6.CEYSCO	6.canela	Amozon	Mexico	Yes	No	No	No	No	No	No	No	No	No	Yes	No
		7.Laksoil	7.Ceylon Cinnamon	laksoil.com	UK	Yes	Yes	No	No	Yes	USDA Organic,Control Union certification,PCC logo,Non. EU.Agriculture	No	Yes	No	No	Yes	Yes
		8.Hatten Hill Organic	8.Organic Cinamon sticks	amazon.com	UK	no	No	No	Yes	Yes	Non.EU.Agriculture	No	No	No	No	Yes	No
		9.Morton	9.Cinnamon Sticks	amazon.com	USA	no	No	No	No	No	No	No	No	No	No	Yes	No
		10. private selection	10.Cinnamon Sticks	amazon.com	USA	no	No	No	No	No	No	No	No	No	No	Yes	No
		11.Graet value	11.Cinnamon Sticks	walmart	USA	no	No	No	No	Yes	USDA Organic	No	No	No	No	Yes	No
		12. Viva Doria	12Alba cinnamon	walmart	usa	Yes	No	No	Yes	No	no	No	Yes	No	No	Yes	Yes
		13Frontier	13.Organic Cinnamon Sticks	walmart	usa	No	No	No	n	Yes	Certified Organic, Kosher, Non-GMO Verified, Fair Trade Certified	No	Yes	No	No	yes	No
		Frontier	14.Cinnamon Sticks	walmart	usa	No	No	No	n	No	no	No	Yes	No	No	yes	No
			15.Cinnamon Sticks	walmart	usa	No	No	No	n	No	no	No	Yes	No	No	yes	No
			16.Cinnamon Sticks	walmart	usa	No	No	No	n	No	no	No	Yes	No	No	yes	No
		14Great Value Cinnamon Sticks	17.Cinnamon Sticks	walmart	usa	No	No	No	Yes	Yes	Gluten-free	No	No	No	Yes	Yes	No
		15Robertsons	18.Cinnamon	smartafro.com	Mexico	No	No	No	No	Yes	Kosher	No	No	No	No	Yes	No
		16Forest whole foods	19.Organic Ceylon cinnamon		Japan	Yes	No	No	Yes	Yes	Vegan, GMO free, Gluten free, EU organic farming,soil organic association	No	Yes	No	Yes	Yes	No
		17Ceylona	20.Cinnamon	alibaba.com	Japan	Yes	No	No	No	No	no	No	Yes	No	Yes	Yes	No
		18Green mart	21.Roll cinnamo	greenmartspices.com	Japan	No	No	Yes	Yes	No	No	No	No	Yes	Yes	Yes	No
		19Mrs Rogers	22.Cinnamon stiks	mrsrogers.co.nz	Japan	No	No	Yes	No	No	No	No	No	No	Yes	Yes	No
		20Luisburg	24.Sinnamon sticks	louisburgcidermill.com	apan	No	No	No	No	No	no	No	No	No	No	Yes	No
		21Cinnamon vogue	25Ceylon cinnamon stick	amazon.com	UK	Yes	No	Yes	No	Yes	USDA organic	Yes	Yes	No	Yes	Yes	Yes
		22Ariya	26Organic cinnamon	ariya.com	UK	Yes	No	No	No	Yes	USDA organic, Jas,	No	No	No	No	Yes	No
		22Ariya	27Cut cinnamon	ariya.com	UK	Yes	No	No	No	No	No	No	No	No	No	Yes	No
		22Ariya	28Cinnmaon	ariya.com	UK	Yes	No	No	No	No	No	No	No	No	No	Yes	No
		23Badia	29Cinnamon	amazon.com	Japan	No	No	No	No	Yes	Gluten free	No	No	No	No	Yes	No
		23Badia	30Cinnamon sticks	amazon.com	Japan	No	No	No	No	Yes	Gluten free	No	No	No	No	Yes	No
		24Druera	31Cinnamon quills	amazon.com	USA	Yes	No	No	No	Yes	GMO,Vegan,Gluten free,	No	Yes	No	No	Yes	Yes
		25El-Guapo	32Cinnamon stick	amazon.com	USA	No	No	No	n	No	No	No	No	No	No	Yes	No
		26Good active	33Cinnamon stick	amazon.com	USA	No	No	No	No	No	No	No	No	No	No	Yes	No
		27Market panytry	34Cinnamon sticks	amazon.com	USA	No	No	No	N	No	N	No	No	No	No	Yes	No
		28Ubena	35canella	prezzemoloevitale.co.uk	USA	No	No	No	N	No	N	No	No	No	No	Yes	No
		29Morton & Basseti	36Cinnamon sticks	amazon.com	USA	No	No	No	No	No	N	No	No	No	No	Yes	No
		30Organic ceylon cinnamon	37Ceylon cinnamon	amazon.com	Sri Lanka	Yes	No	Yes	No	Yes	USDA organic, non EU Agriculture, Non GMO, Non irradiated	No	Yes	No	Yes	Yes	Yes
		31Spice paradise	38Cinnamon sticks	spiceparadise.lk	Sri Lanka	Yes	Yes	Yes	No	Yes	PCC	No	Yes	No	Yes	Yes	No
		32Ma's foods	39Cinnamon stick	spicychimp.com	Sri Lanka	No	No	No	No	No	No	No	No	No	No	Yes	No
		33Mc Currie	40Cinnamon quills	spicychimp.com	Sri Lanka	Yes	No	No	No	Yes	ISO 22000	No	No	No	No	Yes	Yes
		34Kamburupitiya cinnamon	41Ceylon cinnamon	amazon.com	Sri Lanka	Yes	Yes	No	No	Yes	Kosher,organic, non GMO	No	Yes	No	No	Yes	No
		35Cinnamon legends	42Cinnamon quills	cinnamonlegends.com	Sri Lanka	Yes	Yes	Yes	No	Yes	Control union,PCC,USDA organic, Jas,ISO22000,HASSP,	No	Yes	No	No	Yes	No
		36GE gradely estate	43Ground cinnamon	kapruka.com	Sri Lanka	Yes	No	No	No	No	No	No	Yes	No	No	Yes	No
		37Pure Ceylon spices	44Ceylon cinnamon quill		Sri Lanka	Yes	No	No	No	Yes	Irradiation free,gluten free, GMO free	No	Yes	No	No	Yes	No
		38Ceylon exports	45Cinnamon quills	Ceylonexports.com	Sri Lanka	Yes	No	Yes	No	No	No	No	No	No	No	Yes	No
powder
No	Product Category	Brand Name	Product Name	Platform	Country	Product of origin (SL)	Pure Ceylon Cinnamon Logo	Health Benefits	Nutrient Profile	Standards & Certifications	Names of certifications	% of Coumarin content in the product	Mentioned as Ceylon Cinnamon	Mentioned as Cassia Cinnamon	Methodology of usage	Ingredients	Botanical name
		1.Blue Lily	1.Ceylon Cinnamon Powder	amazon	USA	Yes	No	No	No	Yes	USDA organic, vegan, GMO free, Gluten free	No	Yes	No	Yes	Yes	Yes
		2.MCCORMICK	2.Ground Cinnamon	forthemommas.com	USA	No	No	No	No	No	No	No	No	No	Yes	Yes	No
		3.SummerDay naturals	3.Pure organic Ceylon Cinnmaon powder	summerdaynaturals.com	USA	Yes	No	Yes	Yes	Yes	Vegan,Gluten free, Non GMO, USDA organic,Fair trade	No	Yes	No	Yes	Yes	Yes
		4.Schwartz	4.Cinnamon ground	schwartz.co.uk	USA	No	No	No	No	No	No	No	No	Yes	Yes	Yes	No
		5.Organic wise	5.Organic Ceylon Cinnamon	organic-wise.com	USA	No	No	No	No	Yes	USDA organic, Gluten free, Non GMO	Yes	Yes	No	No	Yes	Yes
		6.Nature hub	6.Cinnamon powder	justdial.com	Mexico	No	No	No	Yes	No	No	No	No	No	No	Yes	No
		7.Naturevibe Botanicals	7.Organic Ceylon Cinnamon Powder	amazon.ca	Mexico	No	No	No	Yes	Yes	Non GMO,Gluten free, USDA organic	No	Yes	No	Yes	Yes	Yes
		8.Simply organic	8.Cinnamon	iherb.com	Mexico	No	No	No	No	No	No	No	No	No	No	Yes	No
		9.Whole Foods Online	9.Ceylon Cinnamon Powder	amazon.co.uk	UK	No	No	No	No	Yes	Non.EU.Agriculture	No	Yes	No	No	Yes	No
		10.Cinnamon vogue	10.Ceylon Cinnamon powder	cinnamonvogue.com	UK	Yes	No	Yes	No	Yes	USDA organic, Non GMO	Yes	Yes	No	No	Yes	Yes
		11.Laksoil	11.Ceylon Cinnamon	laksoil.com	UK	Yes	Yes	No	No	Yes	USDA Organic,Control Union certification,PCC logo,Non. EU.Agriculture	No	Yes	No	No	Yes	Yes
		12.Stay fresh	12.Organic True Cinnamon Powder(Ceylon)11.Stay fresh	stayfreshorganics.com	UK	Yes	No	No	No	Yes	Non.EU.Agriculture	No	Yes	No	No	Yes	Yes
		13.tesco	13.Tesco ground cinnamon	tesco.com	UK	No	No	No	Yes	Yes	vegan	No	No	No	No	Yes	No
		14. Diyesta	14. Organice Poweder	amazon.ca	USA	Yes	No	No	Yes	Yes	USDA organic, Non GMO		No	no	no	Yes	No
		15. AIVA	15 Pure Ceylon Cinnamon Powder All Natural	walmart	USA	Yes	no	no	no	no	no	no	No	no	no	Yes	No
		16 Marshalls Creek Spices	16 ceylon cinnamon powder	walmart	USA	Yes	No	No	No	No	no	no	Yes	No	No	Yes	No
		17Frontier Natural Products	17 ceylon cinnamon powder	walmart	usa	Yes	No	No	Yes	Yes	no	no	Yes	No	No	Yes	No
		18Canela	18 ceylon cinnamon powder	walmart	usa	No	No	No	No	Yes	no	No	Yes	No	Yes	Yes	No
		Canela	19 ceylon cinnamon powder	walmart	usa	No	No	No	No	Yes	no	No	Yes	No	Yes	Yes	No
		19tone's:	20Ground Cinnamon	walmart	usa	No	No	No	No	No	no	No	No	No	Yes	Yes	No
		20.Urban platter	21.Cinnamon powder	amazon.in	Japan	No	No	No	Yes	No	No	No	No	No	Yes	Yes	No
		21Badia	22Ground cinnamon	ultimaspices.co.uk	Japan	No	No	No	No	No	No	No	Yes	No	No	Yes	No
		22Master foods	23Cinnamon sugar		Japan	No	No	No	No	No	No	No	No	Yes	Yes	Yes	No
		23Organic LRM	24Ground organic cinnamon	amazon.in	Japan	No	No	Yes	Yes	Yes	GLUTEN FREE, EXPORT QUALITY Products and certified from FSSAI, NPOP - INDIA Organic, NOP - USDA Organic SGS Certified	No	No	No	Yes	Yes	No
		24Cinnamon vogue	25Ceylon cinnmaon powder	amazon.in	UK	Yes	No	Yes	No	Yes	USDA organic	Yes	Yes	No	Yes	Yes	Yes
		25Ceylkon cinnmaon shop	26Ceylon cinnamon powder	amazon.com	USA	Yes	No	No	No	Yes	GMO,Vegan,Gluten free,organic, GMO	No	Yes	No	Yes	Yes	No
		24Druera	31Cinnamon powder	amazon.com	USA	Yes	No	No	No	Yes	GMO,Vegan,Gluten free	No	Yes	No	No	Yes	Yes
		25El-Guapo	32Cinnamon powder	amazon.com	USA	No	No	No	n	No	No	No	No	No	No	Yes	No
		26Market panytry	33Cinnamon powder	amazon.com	USA	No	No	No	N	No	N	No	No	No	No	Yes	No
		27Saul food	34Cinnamon powder	amazon.com	Japan	No	No	No	N	No	N	No	No	No	No	Yes	No
		28encian	35Cinnamon powder	amazon.com	USA	Yes	No	Yes	No	Yes	GMO free, lactose free, Gluten free	No	Yes	No	Yes	Yes	No
		29Nutrimedica	36Cinnamon powder	amazon.com	Japan	No	No	No	N	Yes	Organic	No	Yes	No	No	Yes	No
		30Health essential direct	37Cinnamon powder	amazon.com	USA	No	No	Yes	N	Yes	Organic	No	Yes	No	No	Yes	No
		31Penzeyas	38Ceylon cinnamon	amazon.com	USA	No	No	No	N	No	N	No	Yes	No	No	Yes	No
		32Ubena	39canella powder	prezzemoloevitale.co.uk	USA	No	No	No	N	No	N	No	No	No	No	Yes	No
		33Morton & Basseti	40Cinnamon powder	amazon.com	USA	No	No	No	No	No	N	No	No	No	No	Yes	No
		34Nature vibe	41Organic Ceylon cinnamon powder	amazon.com	USA	Yes	No	Yes	Yes	Yes	Non GMO,Organic	No	Yes	No	Yes	Yes	No
		35Private selection	42Cinnamon	amazon.com	USA	No	No	No	No	No	N	No	No	No	No	Yes	No
		36Spice paradise	43Cinnamon powder	spiceparadise.lk	Sri Lanka	Yes	Yes	Yes	No	Yes	PCC	No	Yes	No	Yes	Yes	No
		37Spicy chimp	44Ceylon cinnamon powder	spicychimp.com	Sri Lanka	Yes	No	No	No	Yes	GMP	No	Yes	No	No	Yes	No
		38Cinnamon legends	45Cinnamon powder	cinnamonlegends.com	Sri Lanka	Yes	Yes	Yes	No	Yes	Control union,PCC,USDA organic, Jas,ISO22000,HASSP,	No	Yes	No	No	Yes	No
		39GE gradely estate	46Ground cinnamon	kapruka.com	Sri Lanka	Yes	No	No	No	No	No	No	Yes	No	No	Yes	No
		40Pure Ceylon spices	47Ceylon cinnamon powder		Sri Lanka	Yes	No	No	No	Yes	Irradiation free,gluten free, GMO free	No	Yes	No	No	Yes	No
		41Golden Cinnamon	48Ceylon cinnamon powder	goldencinnamon.com	Sri Lanka	Yes	No	Yes	Yes	Yes	Non GMO	Yes	Yes	No	No	Yes	No
		42Fresh Ceylon Natural products	49Ceylon cinnamon powder	amazon.com	Sri Lanka	Yes	Yes	No	No	Yes	USDA organic,Non GMO	No	Yes	No	No	Yes	Yes
Tea
No	Product Category	Brand Name	Product Name	Platform	Country	Product of origin (SL)	Pure Ceylon Cinnamon Logo	Health Benefits	Nutrient Profile	Standards & Certifications	Names of certifications	% of Coumarin content in the product	Mentioned as Ceylon Cinnamon	Mentioned as Cassia Cinnamon	Methodology of usage	Ingredients	Botanical name
	Cinnamon Tea
		1.Bigeblow	1.Orange & spice herbal Tea	bigelowtea.com	USA	No	No	No	Yes	No	No	No	No	No	Yes	Yes	No
		2.Bigeblow	2.Vanilla chai Black Tea	bigelowtea.com	USA	No	No	No	No	Yes	Gluten free, Non GMO	No	No	No	Yes	Yes	No
		3.Bigeblow	3.Cinnamon & Blackberry Herbal Tea	iherb.com	USA	No	No	Yes	No	Yes	Gluten free, Non GMO	N0	No	No	Yes	Yes	No
		4.Bigeblow	4.Spiced chai Black Tea	steepster.com	USA	No	No	No	No	Yes	Gluten free, Non GMO	No	No	No	Yes	Yes	No
		5.Bigeblow	5.Organic chai Back Tea	amazon.com	USA	No	No	No	No	Yes	Gluten free, Non GMO,Organic	No	No	No	Yes	Yes	No
		6.Farmer Brothers	6.Cinnamon & Spice Herbal Tea	farmerbros.com	USA	No	No	No	No	No	No	No	No	No	Yes	Yes	No
		7.Lasi Le Beau	7.Super Dieter's Tea - Cinnamon Spice	swansonvitamins.com	USA	No	No	Yes	No	No	No	No	No	No	Yes	Yes	No
		8.Private selection	8.Sweet cinnamon spice herbal tea	kroger.com	USA	No	No	No	No	Yes	Kosher	No	No	No	Yes	Yes	No
		9.Stash	9.Chai green tea	stashtea.com	USA	No	No	No	No	Yes	Non GMO	No	No	No	Yes	Yes	No
		10.Stash	10.Ginger fire chai	stashtea.com	USA	No	No	No	No	Yes	Non GMO	No	No	No	Yes	Yes	No
		11.Stash	11.Chai spice Black Tea	stashtea.com	USA	No	No	No	No	Yes	Non GMO	No	No	No	Yes	Yes	No
		12.Stash	12.Spice dragon red chai	stashtea.com	USA	No	No	No	No	Yes	Non GMO	No	No	No	Yes	Yes	No
		13.Stash	13.Decaf vanilla chai	stashtea.com	USA	No	No	No	No	Yes	Non GMO	No	No	No	Yes	Yes	No
		14.Stash	14.Organic gold cup chai Herbal Tea	stashtea.com	USA	No	No	No	No	Yes	Non GMO, USDA organic	No	No	No	Yes	Yes	No
		15.Tazo	15.Chai organic	tazo.com	USA	No	No	No	No	Yes	USDA organic	No	No	No	Yes	Yes	No
		16.Nestle	16.abuelita	amozon	Mexico	No	No	No	Yes	No	No	No	No	No	Yes	Yes	No
		17 Celestial	17cinnamon tea	walmart	usa	No	no	Yes	Yes	Yes		No	No	No	Yes	Yes	No
		17 Celestial	18cinnamon tea blend herble	walmart	usa	No	No	Yes	Yes	Yes		No	No	No	Yes	Yes	No
		17 Celestial	19cinnamon tea seasoning	walmart	usa	No	No	Yes	Yes	Yes	usda	No	No	No	Yes	Yes	No
		17 Celestial	20cinnamon tea apple	walmart	usa	No	No	Yes	Yes	Yes		No	No	No	Yes	Yes	No
		18Tazo Herbal	21Tea Sweet Cinnamon Spice	walmart	usa	No	No	Yes	Yes	Yes	Non GMO,organic	no	Yes	No	Yes	Yes	No
		19Steep	22Organic Sweet Cinnamon	walmart	usa	No	No	n	Yes	No	n	No	Yes	No	Yes	Yes	No
		20Yogi Tea	23Cinnamon Vanilla Healthy Skin	walmart	usa	No	no	Yes	Yes	Yes		No	Yes	No	Yes	Yes	No
		21Paromi Tea	24Cinnamon Chai	walmart	usa	No	No	Yes	Yes	Yes		No	Yes	No	Yes	Yes	No
		22Harney & Sons	25Black Tea	walmart	usa	No	No	Yes	Yes	Yes	usda	No	Yes	No	Yes	Yes	No
		23Chamomile	26Peppermint Cinnamon	walmart	usa	No	No	Yes	Yes	Yes		No	Yes	No	Yes	Yes	No
		24Harney and Sons Harney and Sons	27Hot Cinnamon Spice	walmart	usa	No	No	Yes	Yes	Yes	Non GMO,organic	no	Yes	No	Yes	Yes	No
		25Zest Tea High Caffeine Tea	28Apple cinnamon	walmart	usa	No	No	n	Yes	No	n	No	Yes	No	Yes	Yes	No
		26Botanic Choice Green	29Tea with Cinnamon	walmart	usa	No	no	Yes	Yes	Yes		No	Yes	No	Yes	Yes	No
		27Chai Moments Tea India Cm Cinnamon	30Chai Moments Tea India Cm Cinnamon	walmart	usa	No	No	Yes	Yes	Yes		No	Yes	No	Yes	Yes	No
		28Caffeinated	31Hot Cinnamon Sunset Black	walmart	usa	No	No	Yes	Yes	Yes	usda	No	Yes	No	Yes	Yes	No
		29Great Value	32Cinnamon Spice Black Tea	walmart	usa	No	No	Yes	Yes	Yes		No	Yes	No	Yes	Yes	No
		30Ashbys	33Cinnamon Orange	walmart	usa	No	No	Yes	Yes	Yes	Non GMO,organic	no	Yes	No	Yes	Yes	No
			34Cinnamon plum tea	walmart	usa	No	No	n	Yes	No	n	No	Yes	No	Yes	Yes	No
		31Twinings	35ROOIBOS, ORANGE & CINNAMON	twinings.co.uk	UK	No	No	No	Yes	No	No	No	No	No	Yes	Yes	No
		32Pukka	36Cinnamon	amazon.co.uk	UK	No	No	Yes	Yes	Yes	Organic,Kosher,EU/Non EU Agriculture	No	No	No	Yes	Yes	No
		33Halmark	37Cinnamon vanila	worldmarket.com	UK	No	No	No	No	No	No	No	No	No	No	Yes	No
		Twinings	38Cherry & Cinnamon		UK	No	No	No	Yes	No	No	No	No	No	Yes	Yes	No
		34Good earth	39Sweet & spicy	amazon.com	Japan	No	No	No	No	Yes	Kosher certified and gluten free	No	No	No	Yes	Yes	No
		35Market spice	40Cinnamon orange green tea		Japan	No	No	No	Yes	No	No	No	No	No	Yes	Yes	No
		36Lean green	41Super green tea	amazon.com	Japan	No	No	Yes	Yes	Yes	Organic, Non-GMO, Gluten Free, Kosher.	No	No	No	Yes	Yes	No
		37Gtee	42Cinnamon tea	amazon.com	Japan	No	No	Yes	Yes	No	Caffeine free	No	No	No	Yes	Yes	No
		38Lifetone	43Cinnamon Tea	amazon.com	Mexico	No	No	No	No	Yes	GMO free	No	Yes	No	No	Yes	No
		Twinnings	44Pumkin Spice	worldmarket.com	Mexico	No	No	No	Yes	No	No	No	No	No	Yes	Yes	No
		39Cinnamon vogue	45Ceylon cinnmaon powder	amazon.in	UK	Yes	No	Yes	No	Yes	USDA organic	Yes	Yes	No	Yes	Yes	Yes
		39Stash	46Minty licorice delight	amazon.in	USA	No	No	Yes	Yes	Yes	Non GMO	No	No	No	Yes	Yes	No
		39Stash	47 Licorice spice	amazon.in	USA	No	No	Yes	Yes	Yes	Non GMO	No	No	No	Yes	Yes	No
		39Stash	48Orange spice(black tea)	amazon.in	USA	No	No	Yes	Yes	Yes	Non GMO	No	No	No	Yes	Yes	No
		40Simple truth	49Organic chai black tea	amazon.in	USA	No	No	Yes	No	Yes	Non GMO, Organic,	No	No	No	Yes	Yes	No
		41Spice paradise	50Pure ceylon cinnamon tea	spiceparadise.lk	Sri Lanka	Yes	Yes	Yes	No	Yes	PCC	No	Yes	No	Yes	Yes	No
		41Spice paradise	51Pure ceylon cinnamon herbal drink	spiceparadise.lk	Sri Lanka	Yes	Yes	Yes	No	Yes	PCC	No	Yes	No	Yes	Yes	No
		42Cinnamon legends	52Cinnamon black tea	cinnamonlegends.com	Sri Lanka	Yes	Yes	Yes	No	Yes	Control union,PCC,USDA organic, Jas,ISO22000,HASSP	No	Yes	No	Yes	Yes	No
		42Cinnamon legends	53Cinnamon green tea	cinnamonlegends.com	Sri Lanka	Yes	Yes	Yes	No	Yes	Control union,PCC,USDA organic, Jas,ISO22000,HASSP	No	Yes	No	Yes	Yes	No
		42Cinnamon legends	54Cinnamon ginger ditox	cinnamonlegends.com	Sri Lanka	Yes	Yes	Yes	No	Yes	Control union,PCC,USDA organic, Jas,ISO22000,HASSP	No	Yes	No	Yes	Yes	No
		42Cinnamon legends	55Cinnamon authentic spice tea	cinnamonlegends.com	Sri Lanka	Yes	Yes	Yes	No	Yes	Control union,PCC,USDA organic, Jas,ISO22000,HASSP,Caffeine free	No	Yes	No	Yes	Yes	No
		42Cinnamon legends	56Cinnamon kick	cinnamonlegends.com	Sri Lanka	Yes	Yes	Yes	No	Yes	Control union,PCC,USDA organic, Jas,ISO22000,HASSP,Caffeine free	No	Yes	No	Yes	Yes	No
		43Dilma	57Cinnamon black tea	cinnamonlegends.com	Sri Lanka	Yes	No	Yes	No	Yes	Pure Ceylon Tea	No	Yes	No	Yes	Yes	No
		43Dilma	58Cinnamon green tea	cinnamonlegends.com	Sri Lanka	Yes	No	Yes	No	Yes	Pure Ceylon Tea	No	Yes	No	Yes	Yes	No
		43Dilma	59Cinnamon Apple cinnamon & vanilla	cinnamonlegends.com	Sri Lanka	Yes	No	Yes	No	Yes	Pure Ceylon Tea	No	No	No	Yes	Yes	No
		44Pure Ceylon spices	60Ceylon cinnamon tea		Sri Lanka	Yes	No	No	Yes	Yes	Irradiation free,gluten free, GMO free,Caffeine free	Yes	Yes	No	Yes	Yes	No
		45Orbit	61Cinnamon Ginger Tea	orbitworldinternational.com	Sri Lanka	Yes	No	Yes	Yes	No	No	No	Yes	No	Yes	Yes	No
		45Orbit	62Cinnamon Herbal Tea	orbitworldinternational.com	Sri Lanka	Yes	No	Yes	Yes	No	No	No	Yes	No	Yes	Yes	No
		46Fadna	63Ceylon cinnamon tea	fadna.com	Sri Lanka	Yes	Yes	Yes	Yes	Yes	PCC, SSL certificate	No	Yes	No	Yes	Yes	Yes
Cereal
	Product Category	Brand Name	Product Name	Platform	Country	Product of origin (SL)	Pure Ceylon Cinnamon Logo	Health Benefits	Nutrient Profile	Standards & Certifications	Names of certifications	% of Coumarin content in the product	Mentioned as Ceylon Cinnamon	Mentioned as Cassia Cinnamon	Methodology of usage	Ingredients	Botanical name
	Cereals	1.Kind Health Grains	1.Cinnamon oat clusters with flax seeds	amazon	USA	No	No	No	Yes	No	No	No	No	No	No	Yes	No
		2.Annie's Homegrown	2.Cinna bunnies	annies.com	USA	No	No	No	Yes	Yes	USDA organic, GMO free	No	No	No	No	Yes	No
		3.Better oats	3.Cinnamon oats	target.com	USA	No	No	No	Yes	No	No	No	No	No	Yes	Yes	No
		4.Cascadian Farm	4.Cinnamon crunch	cascadianfarm.com	USA	No	No	Yes	Yes	Yes	Non Gmo, USDA organic	No	No	No	Yes	Yes	No
		.Cascadian Farm	5.Cinnamon raisin	cascadianfarm.com	USA	No	No	No	Yes	Yes	Non Gmo, USDA organic	No	No	No	Yes	Yes	No
		6. McCormic	6.Apple Cinnamon french toast	walmart.com	USA	No	No	No	Yes	No	No	No	No	No	Yes	Yes	No
		7.Quaker	7.Cinnamon & Spice (Instant oatmeal)	quakeroats.com	USA	No	No	Yes	Yes	No	No	No	No	No	Yes	Yes	No
		.Quaker	8.Apples & Cinnamon(Instant oatmeal)	quakeroats.com	USA	No	No	Yes	Yes	No	No	No	No	No	Yes	Yes	No
		9.Quaker	9.Brown sugar Cinnamon	whistlerdelivery.ca	USA	No	No	Yes	Yes	No	No	No	No	No	Yes	Yes	No
		10.Vans	10.Cinnamon Heven	vansfoods.com	USA	No	No	No	No	Yes	Non GMO,Gluten free,Kosher	N0	No	No	Yes	Yes	No
		11.Kashi	11.Cinnamon Harvest	amazon	USA	No	No	No	Yes	Yes	Non Gmo, USDA organic	No	No	No	Yes	Yes	No
		12.Chex	12.Cinnamon chex	chex.com	USA	No	No	No	Yes	Yes	Gluten free	No	No	No	Yes	Yes	No
		13.General mills	13.Cinnomon toast crunch	Zocalo Foods	Mexico	No	No	Yes	Yes	No	No	No	No	No	Yes	Yes	No
		14.Grarich	14.Apple Cinnamon	rakuten.com	UK	No	No	No	No	No	No	No	No	No	No	Yes	No
		15.nestle	15.Curiously Cinnamon	nestlecereals.co.uk	UK	No	No	No	Yes	No	No	No	No	No	Yes	Yes	No
		16Simple truth	16Simple truth	walmart	usa	no	no	yes	Yes	No	n	No	No	No	Yes	Yes	No
		General Mills	17Charros	amazon.com	Japan	No	No	Yes	Yes	No	No	No	No	No	Yes	Yes	No
		17Cinnabon	18Cinnamon roll	walmart	Japan	No	No	Yes	Yes	No	No	No	No	No	Yes	Yes	No
		Quaker	19Porridge cinnamon	oacdo.com	Japan	No	No	Yes	Yes	No	No	No	No	No	Yes	Yes	No
		18Kashi	20Cinnamon french toast	prnewswire.com	Mexico	No	No	Yes	Yes	Yes	Organic,Non GMO	No	No	No	Yes	Yes	No
		Kashi	21Honey cinnamon	walmart.com	Mexico	No	No	Yes	Yes	Yes	Organic,Non GMO	No	No	No	Yes	Yes	No
		General Mills	22Apple cinnamon (cheerios)	walmart.com	USA	No	No	Yes	Yes	Yes	Non GMO	No	No	No	Yes	Yes	No
		19Kellogg's	23Apple and cinnamon	amazon.com	USA	No	No	No	Yes	No	No	No	No	No	Yes	Yes	No
		Kellogg's	24Cinnamon brown sugar crunch	amazon.com	USA	No	No	No	Yes	No	No	No	No	No	Yes	Yes	No
		Kellogg's	25Cinnamon frosted flakes	amazon.com	USA	No	No	No	Yes	No	No	No	No	No	Yes	Yes	No
		Kellogg's	26Cinnamon pecan	amazon.com	USA	No	No	No	Yes	No	No	No	No	No	Yes	Yes	No
		20Mom's best cereals	27Crispy cinnamon rice	amazon.com	USA	No	No	Yes	Yes	Yes	Non GMO, Gluten free	No	No	No	Yes	Yes	No
		21Natures path	28Oatmeal apple cinnamon	amazon.com	USA	No	No	Yes	Yes	Yes	Non GMO	No	No	No	Yes	Yes	No
		21Natures path	29Sunrice crunchy cinnamon	amazon.com	USA	No	No	Yes	Yes	Yes	Non GMO	No	No	No	Yes	Yes	No
		21Natures path	30Dark chocolate cinnamon	amazon.com	USA	No	No	Yes	Yes	Yes	Non GMO	No	No	No	Yes	Yes	No
		21Natures path	31Froasted granny's apple pie	amazon.com	USA	No	No	Yes	Yes	Yes	Non GMO	No	No	No	Yes	Yes	No
		21Natures path	32Blueberry cinnamon flax	amazon.com	USA	No	No	Yes	Yes	Yes	Non GMO	No	No	No	Yes	Yes	No
		21Natures path	33Spiced apple flax	amazon.com	USA	No	No	Yes	Yes	Yes	Non GMO	No	No	No	Yes	Yes	No
		Quaker	34Cinnamon roll	amazon.com	USA	No	No	Yes	Yes	No	No	No	No	No	Yes	Yes	No
		Quaker	35Life cinnamon multigrain cereal	amazon.com	USA	No	No	Yes	Yes	No	No	No	No	No	Yes	Yes	No
		Quaker	36Lower sugar -oatmeal	amazon.com	USA	No	No	Yes	Yes	No	No	No	No	No	Yes	Yes	No
		Quaker	37Apple cinnamon -rice crisps	amazon.com	USA	No	No	Yes	Yes	No	No	No	No	No	Yes	Yes	No
Bakery & Confectionary
No	Product Category	Brand Name	Product Name	Platform	Country	Product of origin (SL)	Pure Ceylon Cinnamon Logo	Health Benefits	Nutrient Profile	Standards & Certifications	Names of certifications	% of Coumarin content in the product	Mentioned as Ceylon Cinnamon	Mentioned as Cassia Cinnamon	Methodology of usage	Ingredients	Botanical name
	1	1.MCCORMICK	1.Cinnamon sugar	mccormick.com	USA	No	No	No	Yes	No	No	No	No	No	No	Yes	No
			2.Cinnamon toast crunch bites	amzon.com	USA	No	No	No	Yes	No	No	No	No	No	Yes	Yes	No
	2	2.OJAS studio	3.Date & grain bite Ginger, cinnamon,& chia	ojasstudio.com	USA	No	No	No	Yes	No	No	No	No	No	Yes	Yes	No
	3	4.KIND	4.White chocolate Cinnamon Almand	kindsnacks.com	USA	No	No	No	Yes	Yes	Gluten free	No	No	No	No	Yes	No
	4	5.KIND	5.Dark choclate cinnamon pecan	kindsnacks.com	USA	No	No	No	Yes	Yes	Gluten free	No	No	No	No	Yes	No
	5	6.Kirland	6.Cinnamon Rall	costco97.com	USA	No	No	No	Yes	Yes	Non GMO, Kosher	No	No	No	No	Yes	No
	6	7.Belvita	7.Cinnamon brown sugar	belvitabreakfast.com	USA	No	No	No	Yes	No	No	No	No	No	Yes	Yes	No
	7	8.Pillsbury	8.Cinnamon Roll Toaster Strudel	pillsbury.com	USA	No	No	No	Yes	No	No	No	No	No	Yes	Yes	No
	8	9.Pop-Tarts	9.Frosted Brown Sugar Cinnamon	kelloggs.com	USA	No	No	No	Yes	No	No	No	No	No	Yes	Yes	No
	9	10.Simply Balanced	10.Steel cut Oat Meal, Apple, Cinnamon	fooducate.com	USA	No	No	No	Yes	No	No	No	No	No	Yes	Yes	No
	10	Bimbo	11.Roles de canela	Amozon	Mexico	No	No	No	Yes	No	No	No	No	No	No	Yes	No
			12.Sweetie PIE	Amozon	Mexico	No	No	No	No	No	No	No	No	No	yes	Yes	No
			13.pista	Cooking Channel	Mexico	No	No	No	No	No	No	No	No	No	No	Yes	No
	11	Altoids	14.Cinnamon mints	Amozon,com	UK	No	No	Yes	Yes	No	No	No	No	No	No	Yes	No
	12	Pacari	15.Organic Drinking Cacao with Cinnamon	pacarichocolates.uk	UK	No	No	No	No	Yes	USDA organic,Vegan,Kosher, Non.EU.Agriculture	No	No	No	No	Yes	No
	13	Flapjacked	16.Cinnamon Roll Mighty Muffin	flapjacked.com	UK	No	No	No	Yes	No	No	No	No	No	yes	Yes	No
	14	Rudins	17. Cinnamon raisin Bread	naturalproductsexpo.com	UK	No	No	No	Yes	Yes	Gluten free,kosher	No	No	No	yes	Yes	No
	15	Schar	18.Cinnamon raisin loaf	amazon	UK	No	No	No	No	Yes	Gluten & wheat free	No	No	No	No	Yes	No
	16	Thomas	19.Swirl Cinnamon raisin	parade.com	UK	No	No	No	Yes	No	No	No	No	No	No	No	No
	17	Sunwarrior	20.Sol good protein bar cinnamon roll	sunwarrior.com	UK	No	No	Yes	Yes	Yes	Non GMO,Vegan, organic	No	No	No	yes	Yes	No
	18	Cinnamon Chex	Cinnamon Chex	walmart	usa	no	No	Yes	Yes	Yes		No	No	No	yes	Yes	No
	19	Cinnamon Toast Crunch Bites	Cinnamon Toast Crunch Bites	walmart	usa	no	No	Yes	Yes	Yes		No	No	No	yes	Yes	No
	20	Crest	Crest Whitening Expressions Fluoride Anticavity Toothpaste, Cinnamon Rush, 6 oz (4 Pack)	walmart	usa	no	No	Yes	Yes	Yes		No	No	No	yes	Yes	No
	21	Joas Studio	Joas Studio	walmart	usa	no	No	Yes	Yes	Yes		No	No	No	yes	Yes	No
	22	kellogg's	kellogg cinnamon pastry crisps	walmart	usa	no	No	Yes	Yes	Yes		No	No	No	yes	Yes	No
			kellogg nutri grain apple cinnamon	walmart	usa	no	No	Yes	Yes	Yes		No	No	No	yes	Yes	No
			kellogg's nutri-grain bakery delights cinnamon crumb cake	walmart	usa	no	No	Yes	Yes	Yes		No	No	No	yes	Yes	No
	23	Kind	protein mix	walmart	usa	no	No	Yes	Yes	Yes		No	No	No	yes	Yes	No
	24	Le Chic Patissier	Le Chic Patissier	walmart	usa	no	No	Yes	Yes	Yes		No	No	No	yes	Yes	No
	25	Kokos	Stay Alert Chewing Gum	walmart	usa	no	No	Yes	Yes	Yes		No	No	No	yes	Yes	No
	26	Nabisco BelVita	Nabisco BelVita	walmart	usa	no	No	Yes	Yes	Yes		No	No	No	yes	Yes	No
	27	Nordic Ware	Nordic Ware Cinnamon Spice Bundt Cake Mix	walmart	usa	no	No	Yes	Yes	Yes		No	No	No	yes	Yes	No
	28	Pillsbury Toaster	Strudel Cinnamon Roll Toaster Pastries	walmart	usa	no	No	Yes	Yes	Yes		No	No	No	yes	Yes	No
	29	pop tarts	pop tarts	walmart	usa	no	No	Yes	Yes	Yes		No	No	No	yes	Yes	No
	30	Popcornopolis	Popcornopolis	walmart	usa	no	No	Yes	Yes	Yes		No	No	No	yes	Yes	No
	31	Quaker	Quaker Rice Cakes, Apple Cinnamon	walmart	usa	no	No	Yes	Yes	Yes		No	No	No	yes	Yes	No
			squares_baked_apple_cinnamon_hero	walmart	usa	no	No	Yes	Yes	Yes		No	No	No	yes	Yes	No
	32	Trident	Trident	walmart	usa	no	No	Yes	Yes	Yes		No	No	No	yes	Yes	No
	33	simply balariced	simply balariced	walmart	usa	no	No	Yes	Yes	Yes		No	No	No	yes	Yes	No
	34	Ferrara Pan	Red hots cinnamon candy	amazon.com	Japan	No	No	No	Yes	No	No	No	No	No	Yes	Yes	No
	35	Ritchies	Cinnamon lozenges	amazon.com	Japan	No	No	No	No	No	No	No	No	No	No	Yes	No
	36	Three sisters	Cinnamon sweets	amzon.com	Japan	No	No	No	Yes	No	No	No	No	No	Yes	Yes	No
	37	Shaws	Cinnamon lozenges	amazon.com	Japan	No	No	No	No	No	No	No	No	No	Yes	Yes	No
	38	Sweets candy	Cinnamon bears	amazon.com	Japan	No	No	No	No	Yes	Gluten free	No	No	No	Yes	Yes	No
	39	Corazonas heartbar	Apple cinnamon	walmart	USA	No	No	Yes	Yes	Yes	Glutenfree,Non GMO	No	No	No	Yes	Yes	No
	40	Kashi	Cinnamon crisp mini	walmart	USA	No	No	Yes	Yes	Yes	Non GMO	No	No	No	Yes	Yes	No
	41	Blume	Ceylon cinnmaon -hibicus	bevnet.com	USA	No	No	Yes	Yes	Yes	USDA organic	No	Yes	No	Yes	Yes	No
	41	Blume	Ceylon cinnmaon- honey lemon	bevnet.com	USA	No	No	Yes	Yes	Yes	USDA organic	No	Yes	No	Yes	Yes	No
	41	Blume	Ceylon cinnmaon - turmeric mango	bevnet.com	USA	No	No	Yes	Yes	Yes	USDA organic	No	Yes	No	Yes	Yes	No
	42	Ginger elixier	Ceylon cinnmaon	amazon.com	USA	No	No	Yes	No	No	No	No	Yes	No	No	Yes	No
	43	Market panytry	Cinnamon sugar	amazon.com	USA	No	No	No	N	No	N	No	No	No	Yes	Yes	No
	44	Pork clouds	Ceylon cinnamon	amazon.com	USA	No	No	Yes	Yes	No	N	No	Yes	No	Yes	Yes	No
	44	Kashi	Cinnamon crisp	amazon.com	USA	No	No	Yes	Yes	Yes	Non GMO	No	No	No	Yes	Yes	No
	45	Lalah's	Chicken kabab	amazon.com	USA	No	No	No	Yes	Yes	Vegans	No	No	No	Yes	Yes	No
	45	Mc cormic	Apple spice	amazon.com	USA	No	No	No	N	Yes	GMO free	No	No	No	Yes	Yes	No
	45	Mc cormic	Pumkin pie spice	amazon.com	USA	No	No	No	N	Yes	GMO free	No	No	No	Yes	Yes	No
	46	Nabisco	Honey maid cinnamon	amazon.com	USA	No	No	Yes	Yes	No	No	No	No	No	Yes	Yes	No
neutraceuticals
		Brand Name	Product Name	Platform	Country	Product of origin (SL)	Pure Ceylon Cinnamon Logo	Health Benefits	Nutrient Profile	Standards & Certifications	Names of certifications	% of Coumarin content in the product	Mentioned as Ceylon Cinnamon	Mentioned as Cassia Cinnamon	Methodology of usage	Ingredients	Botanical name
		1.Green Packs	1.Ceylon Cinnamon (Organic) supplement	amazon	USA	No	No	No	Yes	Yes	GMO free	No	Yes	No	Yes	Yes	Yes
		2.Nutriflair	2.Ceylon Cinnamon capsules	amazon	USA	Yes	No	Yes	Yes	Yes	Gluten free,GMO free,Dairy free,GMP	No	Yes	No	Yes	Yes	Yes
		3.Nature's Nutrition	3.Ceylon Cinnamon capsules	amazon	USA	No	No	Yes	Yes	Yes	Gluten free,GMO free,Vegan,GMP, Organic	No	Yes	No	Yes	Yes	Yes
		4.Omni Life	4.Organic Ceylon Cinnamon capsules	amazon	USA	No	No	Yes	Yes	Yes	Organi,GMP,Non-GMO	No	Yes	No	Yes	Yes	Yes
		5.Kiva	5.Ceylon cinnamon powder capsule	amazon	USA	No	No	Yes	Yes	Yes	Gluten free,GMO free,Vegan,GMP	No	Yes	No	Yes	Yes	Yes
		6.Vimerson Health	6.Ceylon Cinnamon vegetarian capsules	amazon	USA	No	No	Yes	Yes	Yes	UDAF organic,GMP,GMO free,Gluten free, Dairy free	No	Yes	No	Yes	Yes	Yes
		7.Sundown Naturals	7.Cinnamon capsules	amazon	USA	No	No	Yes	Yes	Yes	Free of Gluten & wheat	No	No	Yes	Yes	Yes	No
		8.Solgar	8.cinnoman alpha Lipoic acid	Discnts.com	Mexico	No	No	Yes	Yes	No	No	No	Yes	No	Yes	Yes	Yes
		9.Solgar	9.Solgar Cinnamon Vegetable Capsules	solgar.com	UK	No	No	Yes	Yes	Yes	Gluten free,kosher, Vegan	No	Yes	No	Yes	Yes	Yes
		10.Lamberts	10.Cinnamon food supplement	Lambertshealthcare.co.uk	UK	No	No	Yes	Yes	No	No	No	No	No	Yes	Yes	No
		11.Natures best	11.Cinnamon Tablets	naturesbest.co.uk	UK	No	No	Yes	Yes	No	No	No	No	No	Yes	Yes	No
		12.Nutrivibe	12.Cinnamon tablets	amazon	UK	No	No	Yes	Yes	Yes	vegan,GMP	No	No	No	Yes	Yes	No
		13.Oregon wild harvest	13.Cinnamon tablets	Oregonwildharvest.com	UK	No	No	Yes	Yes	Yes	Non GMO,organic	No	Yes	No	Yes	Yes	Yes
		14natures	14Organic Ceylon Cinnamon	walmart	usa	No	no	Yes	Yes	Yes		No	Yes	No	Yes	Yes	Yes
		15ahana	15Organic Ceylon Cinnamon	walmart	usa	No	No	Yes	Yes	Yes		No	Yes	No	Yes	Yes	Yes
		16CLINICAL DAILY	16.Cinnamon tablets	walmart	usa	No	No	Yes	Yes	Yes	usda	No	Yes	No	Yes	Yes	Yes
		17Herbera	17Alcohol-FREE Herbal Extract Tincture	walmart	usa	No	No	Yes	Yes	Yes		No	Yes	No	Yes	Yes	Yes
		18Kiva	18Ceylon Cinnamon Powder Capsules	walmart	usa	No	No	Yes	Yes	Yes	Non GMO,organic	no	Yes	No	Yes	Yes	Yes
		19Ceylon cinnamon	19Ceylon Cinnamon Tincture Alcohol-FREE Extract	walmart	usa	No	No	n	Yes	No	n	No	Yes	No	Yes	Yes	Yes
		20Renew activities	20Ceylon cinnamon	ebay.com	Japan	No	No	Yes	Yes	Yes	Organic,GMO free	No	Yes	No	Yes	Yes	Yes
		21Nutral onn	21Ceylon cinnmaon	nutrionn.com	Japan	No	No	Yes	Yes	Yes	Organic,GMO free	No	Yes	No	Yes	Yes	Yes
		22Nature made	22Cinnamon	amazon.com	Japan	No	No	Yes	Yes	No	No	No	No	Yes	Yes	Yes	Yes
		23Now	23Cinnamon	nowfoods.com	Japan	No	No	Yes	Yes	Yes	Kosher, GMO free	No	No	No	Yes	Yes	Yes
		24Metabolic	24Ceylon cinnmaon	amazon.com	Japan	No	No	Yes	Yes	Yes	GMP,Non GMO	No	Yes	No	Yes	Yes	Yes
		25Natures	25Ceylon cinnamon	natureswellnessmarket.com	Mexico	No	No	Yes	Yes	Yes	GMP,Non GMO	No	Yes	No	Yes	Yes	Yes
		26Vermason	26Organic Ceylon Cinnamon	amazon.com	Mexico	No	No	Yes	Yes	Yes	GMP,Non GMO	No	Yes	No	Yes	Yes	Yes
		27Ceylon cinnmaon shop	27Ceylon cinnmaon	amazon.com	USA	Yes	No	Yes	Yes	Yes	GMO,Vegan,Gluten free,organic, GMO	No	Yes	No	Yes	Yes	Yes
		28Druera	28Cinnamon suppliment	amazon.com	USA	Yes	No	Yes	Yes	Yes	GMO,Vegan,Gluten free	No	Yes	No	Yes	Yes	Yes
		29HB & S solutions	29Ceylon cinnamon	amazon.com	USA	Yes	No	Yes	Yes	Yes	GMO,Vegan,Gluten free	No	Yes	No	Yes	Yes	Yes
		30Nicoya	30Ceylon cinnamon	amazon.com	USA	No	No	Yes	Yes	Yes	GMO free,BPA free, organic	No	Yes	No	Yes	Yes	Yes
		31Vitamonk	31Ceylon cinnamon	amazon.com	USA	No	No	Yes	Yes	Yes	GMO free,GMP	No	Yes	No	Yes	Yes	Yes
		32Orbit	32Cinnamon & bee honey capsules	orbitworldinternational.com	Sri Lanka	Yes	No	Yes	Yes	No	No	No	Yes	No	Yes	Yes	No

## Sheet: Quills
	Quills
		USA	UK & EU	Japan	Mexico	Sri Lanka
	Country of origin	0.2	0.8333	0.2857	0.5	0.8889
	Common Name	1	1	1	1	1
	Pure Ceylon cinnamon logo	0	0.1667	0	0	0.3333
	Health claim	0	0.1667	0.2857	0	0.4444
	Nutrient profile	0.1	0.17	0.2857	0	0
	Ceylon cinnamon	0.4	0.3333	0.2857	0	0.6667
	Cassia cinnamon	0	0	0.1429	0	0
	Botanical name	0.15	0.1667	0	0	0.2222
	Ingredients	1	1	1	1	1
	Standards & Certifications	0.3	0.6667	0.4286	0.5	0.6667
	Consumer warnings	0.1429	0.1667	0.5714	0	0.2222
	Special claims	0.25	0.5	0.4286	0	0.3333

## Sheet: Powder
Powder
		USA	UK & EU	Japan	Mexico	Sri Lanka
	Country of origin	0.13	0.6667	0	0	1
	Common Name	1	1	1	1	1
	Pure Ceylon cinnamon logo	0	0.1667	0	0	0.4286
	Health claim	0.1739	0.1667	0.1667	0	0.4286
	Nutrient profile	0.1739	0.1667	0.3333	0.6667	0.1429
	Ceylon cinnamon	0.5652	0.8333	0.3333	0.3333	1
	Cassia cinnamon	0.0434	0	0.1667	0	0
	Botanical name	0.1739	0.6667	0	0.3333	0.3333
	Ingredients	1	1	1	1	0.1429
	Standards & Certifications	0.5217	1	0.3333	0.3333	0.8571
	Consumer warnings	0.4348	0.1667	0.5	0.3333	0.1429
	Special claims	0.3478	0.8333	0.1667	0.3333	0.8571

## Sheet: Tea
Tea
		USA	UK & EU	Japan	Mexico	Sri Lanka
	Country of origin	0	0.2	0	0	1
	Common Name	1	1	1	1	1
	Pure Ceylon cinnamon logo	0	0	0	0	0.5714
	Health claim	0.5676	0.4	0.5	0	0.9286
	Nutrient profile	0.5676	0.6	0.75	0.6667	0.2857
	Ceylon cinnamon	0.3784	0.8333	0.3333	0.3333	0.9286
	Cassia cinnamon	0	0	0	0	0
	Botanical name	0	0.2	0	0	0
	Ingredients	1	1	1	1	1
	Standards & Certifications	0.8378	0.4	0.5	0.3333	0.8571
	Consumer warnings	1	0.8	1	1	1
	Special claims	0.4595	0.2	0.75	0.3333	0.8571

## Sheet: Cereal
Cereals
		USA	UK & EU	Japan	Mexico
	Country of origin	0	0	0	0
	Common Name	1	1	1	1
	Pure Ceylon cinnamon logo	0	0	0	0
	Health claim	0.5862	0	0.6667	1
	Nutrient profile	0.9655	1	1	1
	Ceylon cinnamon	0	0	0	0
	Cassia cinnamon	0	0	0	0
	Botanical name	0	0	0	0
	Ingredients	1	1	1	1
	Standards & Certifications	0.4828	0	1	0.6667
	Consumer warnings	0.931	1	1	1
	Special claims	0.4483	0	1	0

## Sheet: Bakery & Confectionary
Bakery & confectionary
		USA	UK & EU	Japan	Mexico
	Country of origin	0	0	0	0
	Common Name	1	1	1	1
	Pure Ceylon cinnamon logo	0	0	0	0
	Health claim	0.6667	0.1429	0.4	0
	Nutrient profile	0.9048	0.7143	0.4	0.3333
	Ceylon cinnamon	0.119	0	0	0
	Cassia cinnamon	0	0	0	0
	Botanical name	0	0	0	0
	Ingredients	1	0.8571	1	1
	Standards & Certifications	0.7381	0.5714	0.2	0
	Consumer warnings	0.881	0.4286	0.2	0.3333
	Special claims	0.7143	0.5714	0.2	0

## Sheet: neutraceuticals
neutraceuticals
		USA	UK & EU	Japan	Mexico	Sri Lanka
	Country of origin	0.2222	0	0	0	1
	Common Name	1	1	1	1	1
	Pure Ceylon Cinnamon logo	0	0	0	0	0
	Health claims	0.8889	1	1	1	1
	Nutrient profile	1	1	1	1	1
	Ceylon cinnamon	0.94	0	0.6	1	1
	Cassia cinnamon	0.06	0	0.2	0	0
	Botanical name	0.9444	0.4	1	1	0
	Ingredients	1	1	1	1	1
	Standards & Certifications	0.9444	0.6	0.8	0.6667	0
	Consumer warnings	1	1	1	1	1
	Special claims	0.9444	0.6	0.8	0.6667	1
