# Supplementary material for: Clean vs dirty labels: Transparency and authenticity of the labels of Ceylon cinnamon
Source: PLoS One. 2021 Nov 23;16(11):e0260474. doi: 10.1371/journal.pone.0260474 (PMC8610277; doi:10.1371/journal.pone.0260474)
Supplement: S4 Dataset — (XLSX) [file pone.0260474.s004.xlsx]

## Sheet: USA
Clean label status of the cinnamon value-added retail products in the main markets
USA				Figure							Name
Product category	Brand Name	Product Name	No.	Full-3	Half -2	Quarter-1	None-0				Full-3	Half -2	Quarter-1	None-0
Cereals	1.Kind Health Grains	1.Cinnamon oat clusters with flax seeds	1	0							3		no	%				Percentage
	2.Annie's Homegrown	2.Cinna bunnies	2	0							1	No name	2	6.89655				41
	3.Better oats	3.Cinnamon oats	3	0							2	Quarter size	6	20.6897				51.7241
	4.Cascadian Farm	4.Cinnamon crunch	4	0							3	Half size	12	41.3793				0
	.Cascadian Farm	5.Cinnamon raisin	5	0							3	Equal size	9	31.0345				6.89655
	6. McCormic	6.Apple Cinnamon french toast	6	0							1	No imge	12	41.3793				6.89655
	7.Quaker	7.Cinnamon & Spice (Instant oatmeal)	7	1	Cassia						2	Quarter size image	15	51.7241				20.6897
	.Quaker	8.Apples & Cinnamon(Instant oatmeal)	8	1	Cassia						2	Half size image	0	0				41.3793
	9.Quaker	9.Brown sugar Cinnamon	9	1	Cassia						3	Equal size image	2	6.89655				31.0345
	10.Vans	10.Cinnamon Heven	10	1	Cassia						2
	11.Kashi	11.Cinnamon Harvest	11	1	Cassia						2
	12.Chex	12.Cinnamon chex	12	1	Cassia						1
	16Simple truth	16Simple truth	13	3	Cassia						2
	General Mills	22Apple cinnamon (cheerios)	14	0							2
	19Kellogg's	23Apple and cinnamon	15	1	Cassia						2
	Kellogg's	24Cinnamon brown sugar crunch	16	1	Cassia						2
	Kellogg's	25Cinnamon frosted flakes	17	0							3
	Kellogg's	26Cinnamon pecan	18	1	Cassia						3
	20Mom's best cereals	27Crispy cinnamon rice	19	0							3
	21Natures path	28Oatmeal apple cinnamon	20	0							3
	21Natures path	29Sunrice crunchy cinnamon	21	1	Cassia						2
	21Natures path	30Dark chocolate cinnamon	22	1	Cassia						1
	21Natures path	31Froasted granny's apple pie	23	3	Cassia						0
	21Natures path	32Blueberry cinnamon flax	24	1	Cassia						3
	21Natures path	33Spiced apple flax	25	1	Cassia						0
	Quaker	34Cinnamon roll	26	1	Cassia						2
	Quaker	35Life cinnamon multigrain cereal	27	0							1
	Quaker	36Lower sugar -oatmeal	28	0							1
	Quaker	37Apple cinnamon -rice crisps	29	1	Cassia						2
				21	7.24138						57	19.6552
Tea	1.Bigeblow	1.Orange & spice herbal Tea	1	2	Cassia		Figure				0	Name					Percentage
	2.Bigeblow	2.Vanilla chai Black Tea	2	3	Cassia		Total 0	8	24.2424		0	Total 0	14	42.4242			24.2424
	3.Bigeblow	3.Cinnamon & Blackberry Herbal Tea	3	3	Cassia		Total 1	8	24.2424		2	Total 1	4	12.1212			24.2424
	4.Bigeblow	4.Spiced chai Black Tea	4	3	Cassia		Total 2	3	9.09091		0	Total 2	7	21.2121			9.09091
	5.Bigeblow	5.Organic chai Back Tea	5	3	Cassia		Total 3	14	42.4242		0	Total 3	8	24.2424			42.4242
	6.Farmer Brothers	6.Cinnamon & Spice Herbal Tea	6	1							3						42.4242
	7.Lasi Le Beau	7.Super Dieter's Tea - Cinnamon Spice	7	2	Cassia						1						12.1212
	8.Private selection	8.Sweet cinnamon spice herbal tea	8	3							3						21.2121
	9.Stash	9.Chai green tea	9	3	Cassia						0						24.2424
	10.Stash	10.Ginger fire chai	10	3							0
	11.Stash	11.Chai spice Black Tea	11	3							0
	12.Stash	12.Spice dragon red chai	12	3							0
	13.Stash	13.Decaf vanilla chai	13	3							0
	14.Stash	14.Organic gold cup chai Herbal Tea	14	3							0
	15.Tazo	15.Chai organic	15	3							1
	17 Celestial	17cinnamon black tea(Spice expresso chai)	16	1							0
	17 Celestial	18cinnamon tea blend herble (Almond sunset)	17	2							0
	17 Celestial	19cinnamon black tea seasoning (Cinnamon express)	18	3							3
	17 Celestial	20cinnamon tea apple	19	1							3
	18Tazo Herbal	21Tea Sweet Cinnamon Spice	20	0							2
	19Steep	22Organic Sweet Cinnamon	21	3	Cassia						2
	20Yogi Tea	23Cinnamon Vanilla Healthy Skin	22	1	Cassia						3
	21Paromi Tea	24Cinnamon Chai	23	1	Cassia						1
	22Harney & Sons	25Black Tea	24	0							3
	23Chamomile	26Peppermint Cinnamon	25	1							2
	24Harney and Sons Harney and Sons	27Hot Cinnamon Spice	26	0							0
	25Zest Tea High Caffeine Tea	28Apple cinnamon	27	0							1
	26Botanic Choice Green	29Tea with Cinnamon	28	1							3
	27Chai Moments Tea India Cm Cinnamon	30Chai Moments Tea India Cm Cinnamon	29	0							2
	28Caffeinated	31Hot Cinnamon Sunset Black	30	0							2
	29Great Value	32Cinnamon Spice Black Tea	31	1							0
	30Ashbys	33Cinnamon Orange	32	0							3
		34Cinnamon plum tea	33	0							2
				56	16.9697						42	12.7273
Bakery	1.MCCORMICK	1.Cinnamon sugar	1	1			Figure				3	Name					Percentage
		2.Cinnamon toast crunch bites	2	0			Total 0	20	47.619		3	Total 0	3	7.14286			47.619
	2.OJAS studio	3.Date & grain bite Ginger, cinnamon,& chia	3	1			Total 1	16	38.0952		1	Total 1	7	16.6667			38.0952
	4.KIND	4.White chocolate Cinnamon Almand	4	2			Total 2	5	11.9048		1	Total 2	24	57.1429			11.9048
	5.KIND	5.Dark choclate cinnamon pecan	5	0			Total 3	1	2.38095		2	Total 3	8	19.0476			2.38095
	6.Kirland	6.Cinnamon Rall	6	0							2						7.14286
	7.Belvita	7.Cinnamon brown sugar	7	2	Cassia						2						16.6667
	8.Pillsbury	8.Cinnamon Roll Toaster Strudel	8	0							2						57.1429
	9.Pop-Tarts	9.Frosted Brown Sugar Cinnamon	9	1							2						19.0476
	10.Simply Balanced	10.Steel cut Oat Meal, Apple, Cinnamon	10	1							2
	Cinnamon Chex	Cinnamon Chex	11	0							2
	Cinnamon Toast Crunch Bites	Cinnamon Toast Crunch Bites	12	0							3
	Crest	Crest Whitening Expressions Fluoride Anticavity Toothpaste, Cinnamon Rush, 6 oz (4 Pack)	13	2							1
	Ojas Studio	Joas Studio	14	1							1
	kellogg's	kellogg cinnamon pastry crisps	15	1							1
		kellogg nutri grain apple cinnamon	16	1							1
		kellogg's nutri-grain bakery delights cinnamon crumb cake	17	1							2
	Kind	protein cake mix	18	0							2
	Le Chic Patissier	Le Chic Patissier	19	0							3
	Kokos	Stay Alert Chewing Gum	20	0							2
	Nabisco BelVita	Nabisco BelVita	21	1							2
	Nordic Ware	Nordic Ware Cinnamon Spice Bundt Cake Mix	22	0							2
	Pillsbury Toaster	Strudel Cinnamon Roll Toaster Pastries	23	0							2
	pop tarts	pop tarts Cinnamon roll	24	1							2
	Popcornopolis	Popcornopolis	25	0							2
	Quaker	Quaker Rice Cakes, Apple Cinnamon	26	1							3
		squares_baked_apple_cinnamon_hero	27	2	Cassia						2
	Trident	Trident	28	3	Cassia						2
	simply balariced	simply balariced	29	1	Cassia						2
	Corazonas heartbar	Apple cinnamon	30	1	Cassia						1
	Kashi	Cinnamon crisp mini	31	1	Cassia						2
	Blume	Ceylon cinnmaon -hibicus	32	0							2
	Blume	Ceylon cinnmaon- honey lemon	33	0							2
	Blume	Ceylon cinnmaon - turmeric mango	34	0							2
	Ginger elixier	Ceylon cinnmaon	35	2							3
	Market panytry	Cinnamon sugar	36	0							3
	Pork clouds	Ceylon cinnamon	37	0							2
	Kashi	Cinnamon crisp	38	1							3
	Lalah's	Chicken kabab	39	0							0
	Mc cormic	Apple spice	40	0							0
	Mc cormic	Pumkin pie spice	41	0							0
	Nabisco	Honey maid cinnamon	42	1	Cassia						2
				29	69.0476						79	18.8095
Suppliments	1.Green Packs	1.Ceylon Cinnamon (Organic) supplement	1	0			Figure				0	Name					Percentage
	2.Nutriflair	2.Ceylon Cinnamon capsules	2	3			Total 0	10	55.5556		3	Total 0	1	5.55556			55.5556
	3.Nature's Nutrition	3.Ceylon Cinnamon capsules	3	3			Total 1	1	5.55556		3	Total 1	0	0			5.55556
	4.Omni Life	4.Organic Ceylon Cinnamon capsules	4	3			Total 2	0	0		3	Total 2	2	11.1111			0
	5.Kiva	5.Ceylon cinnamon powder capsule	5	0			Total 3	7	38.8889		3	Total 3	15	83.3333			38.8889
	6.Vimerson Health	6.Ceylon Cinnamon vegetarian capsules	6	3	Cassia						3						5.55556
	7.Sundown Naturals	7.Cinnamon capsules	7	0							3						0
	14natures	14Organic Ceylon Cinnamon	8	3							3						11.1111
	15ahana	15Organic Ceylon Cinnamon	9	0							3						83.3333
	16CLINICAL DAILY	16.Cinnamon tablets	10	3							3
	17Herbera	17Alcohol-FREE Herbal Extract Tincture	11	0							3
	18Kiva	18Ceylon Cinnamon Powder Capsules	12	0							3
	19Ceylon cinnamon	19Ceylon Cinnamon Tincture Alcohol-FREE Extract	13	0							3
	27Ceylon cinnmaon shop	27Ceylon cinnmaon	14	0							2
	28Druera	28Cinnamon suppliment	15	0							3
	29HB & S solutions	29Ceylon cinnamon	16	1							3
	30Nicoya	30Ceylon cinnamon	17	3							3
	31Vitamonk	31Ceylon cinnamon	18	0							2
				22	12.2222						49	27.2222
	Figure		Name
Cereals	21	7.24138	57	19.6552
Tea	56	16.9697	42	12.7273
Bakery	29	69.0476	79	18.8095
Suppliment	22	12.2222	49	27.2222

## Sheet: UK
UK				Figure							Name
Product category	Brand Name	Product Name	No.	Full-3	Half -2	Quarter-1	None-0				Full-3	Half -2	Quarter-1	None-0
Cereals	14.Grarich	14.Apple Cinnamon	1	0			Figure				1		Name					Percentage
	15.nestle	15.Curiously Cinnamon	2	0			Total 0	2	100		2		Total 0	0	0			100
				0	0		Total 1	0	0		3	15	Total 1	1	50			0
							Total 2	0	0				Total 2	1	50			0
Tea	31Twinings	35ROOIBOS, ORANGE & CINNAMON	1	3	Cassia		Total 3	0	0		2		Total 3	0	0			0
	32Pukka	36Cinnamon	2	0							2							0
	33Halmark	37Cinnamon vanila	3	1							1							50
	Twinings	38Cherry & Cinnamon	4	3	Cassia		Figure				3		Name					50
	39Cinnamon vogue	45Ceylon cinnmaon tea	5	0			Total 0	2	40		3		Total 0	0	0			0
				7	14		Total 1	1	20		11	22	Total 1	1	20
							Total 2	0	0				Total 2	2	40			Percentage
Bakery	Altoids	14.Cinnamon mints	1	3	Cassia		Total 3	2	40		2		Total 3	2	40			40
	Pacari	15.Organic Drinking Cacao with Cinnamon	2	0							2							20
	Flapjacked	16.Cinnamon Roll Mighty Muffin	3	0							1							0
	Rudins	17. Cinnamon raisin Bread	4	0			Figure				2		Name					40
	Schar	18.Cinnamon raisin loaf	5	0			Total 0	5	71.4286		3		Total 0	0	0			0
	Thomas	19.Swirl Cinnamon raisin	6	0			Total 1	0	0		2		Total 1	2	28.5714			20
	Sunwarrior	20.Sol good protein bar cinnamon roll	7	2	Cassia		Total 2	1	14.2857		1		Total 2	4	57.1429			40
				5	7.14286		Total 3	1	14.2857		13	18.5714	Total 3	1	14.2857			40
Suppliments	9.Solgar	9.Solgar Cinnamon Vegetable Capsules	1	0							3
	10.Lamberts	10.Cinnamon food supplement	2	3			Figure				3		Name					Percentage
	11.Natures best	11.Cinnamon Tablets	3	3	Cassia		Total 0	3	60		2		Total 0	0	0			71.4286
	12.Nutrivibe	12.Cinnamon tablets	4	0			Total 1	0	0		3		Total 1	0	0			0
	13.Oregon wild harvest	13.Cinnamon tablets	5	0			Total 2	0	0		3		Total 2	1	20			14.2857
				6	12		Total 3	2	40		14	28	Total 3	4	80			14.2857
																		0
																		28.5714
	Figure		Name															57.1429
Cereals	0	0	3	15														14.2857
Tea	7	14	11	22
Bakery	5	7.14286	13	18.5714
Suppliment	6	12	14	28														Percentage
																		60
																		0
																		0
																		40
																		0
																		0
																		20
																		80

## Sheet: Mexico
Mexico				Figure							Name
Product category	Brand Name	Product name	No.	Full-3	Half -2	Quarter-1	None-0				Full-3	Half -2		Quarter-1	None-0
Cereals	13.General mills	13.Cinnomon toast crunch	1	0			Figure				3			Name					Percentage
	18Kashi	20Cinnamon french toast	2	1	Cassia		Total 0	2	66.6667		2			Total 0	0	0			66.6667
	Kashi	21Honey cinnamon	3	0			Total 1	1	33.3333		3			Total 1	0	0			33.3333
				1	3.33333		Total 2	0	0		8	26.6667		Total 2	1	33.3333			0
							Total 3	0	0					Total 3	2	66.6667			0
Tea	16.Nestle	16.abuelita	1	1	Cassia						1								0
	38Lifetone	43Cinnamon Tea	2	3			Figure				2			Name					0
	Twinnings	44Pumkin Spice	3	1	Cassia		Total 0	0	0		0			Total 0	1	33.3333			33.3333
				5	16.6667		Total 1	2	66.6667		3	10		Total 1	1	33.3333			66.6667
Bakery	Bimbo	11.Roles de canela	1	1			Total 2	0	0		1			Total 2	1	33.3333
		12.Sweetie PIE	2	1			Total 3	1	33.3333		1			Total 3	0	0
		13.Panque	3	0							0								0
				2	6.66667		Figure				2	6.66667		Name					66.6667
							Total 0	1	33.3333					Total 0	1	33.3333			0
Suppliments	8.Solgar	8.cinnoman alpha Lipoic acid	1	0			Total 1	2	66.6667		3			Total 1	0	0			33.3333
	25Natures	25Ceylon cinnamon	2	0			Total 2	0	0		3			Total 2	1	33.3333			33.3333
	26Vermason	26Organic Ceylon Cinnamon	3	0			Total 3	0	0		3			Total 3	0	0			33.3333
				0	0						9	30							33.3333
																			0
	Figure		Name
Cereals	1	3.33333	8	26.6667															33.3333
Tea	5	16.6667	3	10															66.6667
Bakery	2	6.66667	2	6.66667															0
Suppliment	0	0	9	30															0
																			33.3333
																			0
																			33.3333
																			0
																			100
																			0
																			0
																			0
																			0
																			0
																			0
																			100

## Sheet: Japan
Japan				Figure							Name
Product category	Brand Name	Product Name	No.	Full-3	Half -2	Quarter-1	None-0				Full-3	Half -2	Quarter-1	None-0
Cereals	General Mills	17Charros	1	0			Figure				2			Name					Percetage
	17Cinnabon	18Cinnamon roll	2	0			Total 0	2	66.6667		3			Total 0	0	0			66.6667
	Quaker	19Porridge cinnamon	3	1	Cassia		Total 1	1	33.3333		2			Total 1	0	0			33.3333
				1	3.33333		Total 2	0	0		7	23.3333		Total 2	2	66.6667			0
							Total 3	0	0					Total 3	1	33.3333			0
Tea	34Good earth	39Sweet & spicy	1	3	Cassia						0								0
	35Market spice	40Cinnamon orange green tea	2	0							3			Name					0
	36Lean green	41Super green tea	3	2	Cassia		Figure				1			Total 0	1	25			66.6667
	37Gtee	42Cinnamon tea	4	3	Cassia		Total 0	1	25		2			Total 1	1	25			33.3333
				8	20		Total 1	0	0		6	15		Total 2	1	25
							Total 2	1	25					Total 3	1	25
Bakery	Ferrara Pan	Red hots cinnamon candy	1	0			Total 3	2	50		1								25
	Ritchies	Cinnamon lozenges	2	0							3								0
	Three sisters	Cinnamon sweets	3	0							3								25
	Shaws	Cinnamon lozenges	4	0			Figure				3			Name					50
	Sweets candy	Cinnamon bears	5	0			Total 0	5	100		3			Total 0	0	0			25
				0	0		Total 1	0	0		13	26		Total 1	1	20			25
							Total 2	0	0					Total 2	0	0			25
Suppliments	20Renew activities	20Ceylon cinnamon	1	3	Cassia		Total 3	0	0		3			Total 3	4	80			25
	21Nutral onn	21Ceylon cinnmaon	2	0							3
	22Nature made	22Cinnamon	3	3	Cassia						3
	23Now	23Cinnamon	4	0			Figure				3			Name					100
	24Metabolic	24Ceylon cinnmaon	5	3	Cassia		Total 0	2	40		3			Total 0	0	0			0
				9	18		Total 1	0	0		15	30		Total 1	0	0			0
							Total 2	0	0					Total 2	0	0			0
							Total 3	3	60					Total 3	5	100			0
	Figure		Name																20
Cereals	1	3.33333	7	23.3333															0
Tea	8	20	6	15															80
Bakery	0	0	13	26
Suppliment	9	18	15	30
																			40
																			0
																			0
																			60
																			0
																			0
																			0
																			100

## Sheet: Sri Lanka
Sri Lanka				Figure							Name
Product category	Brand Name	Product Name	No.	Full-3	Half -2	Quarter-1	None-0				Full-3	Half -2	Quarter-1	None-0
Tea	41Spice paradise	50Pure ceylon cinnamon tea	1	2			Figure				2		Name					Percentage
	41Spice paradise	51Pure ceylon cinnamon herbal drink	2	2			Total 0	0	0		3		Total 0	0	0			0
	42Cinnamon legends	52Cinnamon black tea	3	3			Total 1	1	7.14286		3		Total 1	1	7.14286			7.14286
	42Cinnamon legends	53Cinnamon green tea	4	3			Total 2	6	42.8571		3		Total 2	2	14.2857			42.8571
	42Cinnamon legends	54Cinnamon ginger ditox	5	2			Total 3	7	50		3		Total 3	11	78.5714			50
	42Cinnamon legends	55Cinnamon authentic spice tea	6	3							3							0
	42Cinnamon legends	56Cinnamon kick	7	3							3							7.14286
	43Dilma	57Cinnamon black tea	8	3							3							14.2857
	43Dilma	58Cinnamon green tea	9	1							1							78.5714
	43Dilma	59Cinnamon Apple cinnamon & vanilla	10	2							2
	44Pure Ceylon spices	60Ceylon cinnamon tea	11	3							3
	45Orbit	61Cinnamon Ginger Tea	12	2							3							0
	45Orbit	62Cinnamon Herbal Tea	13	2							3							0
	46Fadna	63Ceylon cinnamon tea	14	3							3							0
				34	24.2857						38	27.1429						100
																		0
Suppliments	32Orbit	32Cinnamon & bee honey capsules	1	3							3							0
				3	30						3	30						0
																		100
	Figure		Name
Tea	34	24.2857	38	27.1429
Suppliment	3	30	3	30

## Sheet: Final score 
	USA					UK					Japan					Mexico
	Figure		Name			Figure		Name			Figure		Name			Figure		Name
Cereals	21	7.24138	57	19.6552		0	0	3	15		1	3.33333	7	23.3333		1	3.33333	8	26.6667
Tea	56	16.9697	42	12.7273		7	14	11	22		8	20	6	15		5	16.6667	3	10
Bakery	29	69.0476	79	18.8095		5	7.14286	13	18.5714		0	0	13	26		2	6.66667	2	6.66667
Suppliment	22	12.2222	49	27.2222		6	12	14	28		9	18	15	30		0	0	9	30
	Sri Lanka
	Figure		Name
Tea	34	24.2857	38	27.1429
Suppliment	3	30	3	30
Ranking Label clearness of countries according to the Score
Figure Analysis
	Cereals				Tea				Bakery				Suppliment
1 - USA	7.24138			1-Sri Lanka	24.2857			1-USA	69.0476			1-Sri Lanka	30
2- Japan, Mexico	3.33333			2-Japan	20			2-UK	7.14286			2-Japan	18
3 - UK	0			3-USA	16.9697			3-Mexico	6.66667			3-USA	12.22
				4 -Mexico	16.6667			4-Japan	0			4-UK	12
				5-UK	14							5-Mexico	0
Name Analysis
	Cereals				Tea				Bakery				Suppliment
1 - Mexico	26.6667			1-Sri Lanka	27.14			1-USA	18.8			1-Sri Lanka, Mexico,Japan	30
2- Japan	23.3333			2-UK	22			2-UK	18.57			2-UK	28
3 - USA	19.6552			3-Japan	15			3-Mexico	6.66667			3-USA	27.22
4-Uk	15			4 -USA	12.72			4-Japan	26			4-UK	12
				5-Mexico	10							5-Mexico	0
	USA	UK	Japan	Mexico	Sri Lanka
Breakfast cereals
Cinnamon tea
Bakery & confectionary
Neutriceuticals

## Sheet: Figure Development
	USA	UK	Mexico	Japan	Sri Lanka
Breakfast cereal	26.89	15	10.2	26.66
Cinnamon tea	29.68	36	12	35	51.42
Bakery & Confectionary	87.84	25.71	22.75	26
Neutriceutical	39.44	24	16	48	60
