# Supplementary material for: Clean vs dirty labels: Transparency and authenticity of the labels of Ceylon cinnamon
Source: PLoS One. 2021 Nov 23;16(11):e0260474. doi: 10.1371/journal.pone.0260474 (PMC8610277; doi:10.1371/journal.pone.0260474)
Supplement: S5 Dataset — (XLSX) [file pone.0260474.s005.xlsx]

## Sheet: Sheet1
Declaration of Brands
USA			UK			Mexico			Japan			Sri Lanka			Cinnamon quills	Cinnamon powder
Product category	Brand Name	Product Name	Product category	Brand Name	Product Name	Product category	Brand Name	Product name	Product category	Brand Name	Product Name	Product category	Brand Name	Product Name	Sri Lanka	GABAN Malaysia
Cereals	1.Kind Health Grains	1.Cinnamon oat clusters with flax seeds	Cereals	14.Grarich	14.Apple Cinnamon	Cereals	13.General mills	13.Cinnomon toast crunch	Cereals	General Mills	17Charros	Tea	41Spice paradise	50Pure ceylon cinnamon tea	GABAN Malaysia	Hachi Vietnam
	2.Annie's Homegrown	2.Cinna bunnies		15.nestle	15.Curiously Cinnamon		18Kashi	20Cinnamon french toast		17Cinnabon	18Cinnamon roll		41Spice paradise	51Pure ceylon cinnamon herbal drink
	3.Better oats	3.Cinnamon oats					Kashi	21Honey cinnamon		Quaker	19Porridge cinnamon		42Cinnamon legends	52Cinnamon black tea
	4.Cascadian Farm	4.Cinnamon crunch											42Cinnamon legends	53Cinnamon green tea
	.Cascadian Farm	5.Cinnamon raisin	Tea	31Twinings	35ROOIBOS, ORANGE & CINNAMON								42Cinnamon legends	54Cinnamon ginger ditox
	6. McCormic	6.Apple Cinnamon french toast		32Pukka	36Cinnamon	Tea	16.Nestle	16.abuelita	Tea	34Good earth	39Sweet & spicy		42Cinnamon legends	55Cinnamon authentic spice tea
	7.Quaker	7.Cinnamon & Spice (Instant oatmeal)		33Halmark	37Cinnamon vanila		38Lifetone	43Cinnamon Tea		35Market spice	40Cinnamon orange green tea		42Cinnamon legends	56Cinnamon kick
	.Quaker	8.Apples & Cinnamon(Instant oatmeal)		Twinings	38Cherry & Cinnamon		Twinnings	44Pumkin Spice		36Lean green	41Super green tea		43Dilma	57Cinnamon black tea
	9.Quaker	9.Brown sugar Cinnamon		39Cinnamon vogue	45Ceylon cinnmaon tea					37Gtee	42Cinnamon tea		43Dilma	58Cinnamon green tea
	10.Vans	10.Cinnamon Heven				Bakery	Bimbo	11.Roles de canela					43Dilma	59Cinnamon Apple cinnamon & vanilla
	11.Kashi	11.Cinnamon Harvest						12.Sweetie PIE					44Pure Ceylon spices	60Ceylon cinnamon tea
	12.Chex	12.Cinnamon chex	Bakery	Altoids	14.Cinnamon mints			13.Panque	Bakery	Ferrara Pan	Red hots cinnamon candy		45Orbit	61Cinnamon Ginger Tea
	16Simple truth	16Simple truth		Pacari	15.Organic Drinking Cacao with Cinnamon					Ritchies	Cinnamon lozenges		45Orbit	62Cinnamon Herbal Tea
	General Mills	22Apple cinnamon (cheerios)		Flapjacked	16.Cinnamon Roll Mighty Muffin					Three sisters	Cinnamon sweets		46Fadna	63Ceylon cinnamon tea
	19Kellogg's	23Apple and cinnamon		Rudins	17. Cinnamon raisin Bread	Suppliments	8.Solgar	8.cinnoman alpha Lipoic acid		Shaws	Cinnamon lozenges
	Kellogg's	24Cinnamon brown sugar crunch		Schar	18.Cinnamon raisin loaf		25Natures	25Ceylon cinnamon		Sweets candy	Cinnamon bears
	Kellogg's	25Cinnamon frosted flakes		Thomas	19.Swirl Cinnamon raisin		26Vermason	26Organic Ceylon Cinnamon				Suppliments	32Orbit	32Cinnamon & bee honey capsules
	Kellogg's	26Cinnamon pecan		Sunwarrior	20.Sol good protein bar cinnamon roll
	20Mom's best cereals	27Crispy cinnamon rice							Suppliments	20Renew activities	20Ceylon cinnamon
	21Natures path	28Oatmeal apple cinnamon								21Nutral onn	21Ceylon cinnmaon
	21Natures path	29Sunrice crunchy cinnamon	Suppliments	9.Solgar	9.Solgar Cinnamon Vegetable Capsules					22Nature made	22Cinnamon
	21Natures path	30Dark chocolate cinnamon		10.Lamberts	10.Cinnamon food supplement					23Now	23Cinnamon
	21Natures path	31Froasted granny's apple pie		11.Natures best	11.Cinnamon Tablets					24Metabolic	24Ceylon cinnmaon
	21Natures path	32Blueberry cinnamon flax		12.Nutrivibe	12.Cinnamon tablets
	21Natures path	33Spiced apple flax		13.Oregon wild harvest	13.Cinnamon tablets
	Quaker	34Cinnamon roll
	Quaker	35Life cinnamon multigrain cereal
	Quaker	36Lower sugar -oatmeal
	Quaker	37Apple cinnamon -rice crisps
Tea	1.Bigeblow	1.Orange & spice herbal Tea
	2.Bigeblow	2.Vanilla chai Black Tea
	3.Bigeblow	3.Cinnamon & Blackberry Herbal Tea
	4.Bigeblow	4.Spiced chai Black Tea
	5.Bigeblow	5.Organic chai Back Tea
	6.Farmer Brothers	6.Cinnamon & Spice Herbal Tea
	7.Lasi Le Beau	7.Super Dieter's Tea - Cinnamon Spice
	8.Private selection	8.Sweet cinnamon spice herbal tea
	9.Stash	9.Chai green tea
	10.Stash	10.Ginger fire chai
	11.Stash	11.Chai spice Black Tea
	12.Stash	12.Spice dragon red chai
	13.Stash	13.Decaf vanilla chai
	14.Stash	14.Organic gold cup chai Herbal Tea
	15.Tazo	15.Chai organic
	17 Celestial	17cinnamon black tea(Spice expresso chai)
	17 Celestial	18cinnamon tea blend herble (Almond sunset)
	17 Celestial	19cinnamon black tea seasoning (Cinnamon express)
	17 Celestial	20cinnamon tea apple
	18Tazo Herbal	21Tea Sweet Cinnamon Spice
	19Steep	22Organic Sweet Cinnamon
	20Yogi Tea	23Cinnamon Vanilla Healthy Skin
	21Paromi Tea	24Cinnamon Chai
	22Harney & Sons	25Black Tea
	23Chamomile	26Peppermint Cinnamon
	24Harney and Sons Harney and Sons	27Hot Cinnamon Spice
	25Zest Tea High Caffeine Tea	28Apple cinnamon
	26Botanic Choice Green	29Tea with Cinnamon
	27Chai Moments Tea India Cm Cinnamon	30Chai Moments Tea India Cm Cinnamon
	28Caffeinated	31Hot Cinnamon Sunset Black
	29Great Value	32Cinnamon Spice Black Tea
	30Ashbys	33Cinnamon Orange
		34Cinnamon plum tea
Bakery	1.MCCORMICK	1.Cinnamon sugar
		2.Cinnamon toast crunch bites
	2.OJAS studio	3.Date & grain bite Ginger, cinnamon,& chia
	4.KIND	4.White chocolate Cinnamon Almand
	5.KIND	5.Dark choclate cinnamon pecan
	6.Kirland	6.Cinnamon Rall
	7.Belvita	7.Cinnamon brown sugar
	8.Pillsbury	8.Cinnamon Roll Toaster Strudel
	9.Pop-Tarts	9.Frosted Brown Sugar Cinnamon
	10.Simply Balanced	10.Steel cut Oat Meal, Apple, Cinnamon
	Cinnamon Chex	Cinnamon Chex
	Cinnamon Toast Crunch Bites	Cinnamon Toast Crunch Bites
	Crest	Crest Whitening Expressions Fluoride Anticavity Toothpaste, Cinnamon Rush, 6 oz (4 Pack)
	Ojas Studio	Joas Studio
	kellogg's	kellogg cinnamon pastry crisps
		kellogg nutri grain apple cinnamon
		kellogg's nutri-grain bakery delights cinnamon crumb cake
	Kind	protein cake mix
	Le Chic Patissier	Le Chic Patissier
	Kokos	Stay Alert Chewing Gum
	Nabisco BelVita	Nabisco BelVita
	Nordic Ware	Nordic Ware Cinnamon Spice Bundt Cake Mix
	Pillsbury Toaster	Strudel Cinnamon Roll Toaster Pastries
	pop tarts	pop tarts Cinnamon roll
	Popcornopolis	Popcornopolis
	Quaker	Quaker Rice Cakes, Apple Cinnamon
		squares_baked_apple_cinnamon_hero
	Trident	Trident
	simply balariced	simply balariced
	Corazonas heartbar	Apple cinnamon
	Kashi	Cinnamon crisp mini
	Blume	Ceylon cinnmaon -hibicus
	Blume	Ceylon cinnmaon- honey lemon
	Blume	Ceylon cinnmaon - turmeric mango
	Ginger elixier	Ceylon cinnmaon
	Market panytry	Cinnamon sugar
	Pork clouds	Ceylon cinnamon
	Kashi	Cinnamon crisp
	Lalah's	Chicken kabab
	Mc cormic	Apple spice
	Mc cormic	Pumkin pie spice
	Nabisco	Honey maid cinnamon
Suppliments	1.Green Packs	1.Ceylon Cinnamon (Organic) supplement
	2.Nutriflair	2.Ceylon Cinnamon capsules
	3.Nature's Nutrition	3.Ceylon Cinnamon capsules
	4.Omni Life	4.Organic Ceylon Cinnamon capsules
	5.Kiva	5.Ceylon cinnamon powder capsule
	6.Vimerson Health	6.Ceylon Cinnamon vegetarian capsules
	7.Sundown Naturals	7.Cinnamon capsules
	14natures	14Organic Ceylon Cinnamon
	15ahana	15Organic Ceylon Cinnamon
	16CLINICAL DAILY	16.Cinnamon tablets
	17Herbera	17Alcohol-FREE Herbal Extract Tincture
	18Kiva	18Ceylon Cinnamon Powder Capsules
	19Ceylon cinnamon	19Ceylon Cinnamon Tincture Alcohol-FREE Extract
	27Ceylon cinnmaon shop	27Ceylon cinnmaon
	28Druera	28Cinnamon suppliment
	29HB & S solutions	29Ceylon cinnamon
	30Nicoya	30Ceylon cinnamon
	31Vitamonk	31Ceylon cinnamon
